# Supplementary material for: Evaluation of Oxidative Stress and Antioxidant Effects of Methylxanthines in Adult Zebrafish Exposed to Zinc Oxide Nanoparticles (ZnO-NPs)
Source: Medicina (Kaunas). 2025 Dec 22;62(1):21. doi: 10.3390/medicina62010021 (PMC12843068; doi:10.3390/medicina62010021)
Supplement: Supplementary file 1 [file medicina-62-00021-s001.zip]

Archive with 1 entries (1 files):
- medicina-3981384-supplementary.pdf
